# Supplementary material for: A Herpesviral induction of RAE-1 NKG2D ligand expression occurs through release of HDAC mediated repression
Source: eLife. 2016 Nov 22;5:e14749. doi: 10.7554/eLife.14749 (PMC5132344; doi:10.7554/eLife.14749)
Supplement: Supplementary file 4. — Provided here is a peptide report output from Protein Prospector, listing the LC-MS/MS identified peptides for m18 with N- or C-terminal 2X-Strep-Tag (sequences below). Provided are the observed mass to charge ratio (m/z) and charge (z) for each parent ion, with an error (in ppm) from the theoretical mass. Protein Prospector Peptide Score and Expectation Values are also provided. Variable modification sites are reportedwith protein numbering within the canonical M18 sequence using the '@' to indicate the position. A site localization probability (SLIP) score ≥6 corresponds to >95% confident site assignment. Unambiguous SLIP scores are reported after the '=' symbol, and sites indicated with a vertical bar '|' show alternative matches that fit the spectrum. DOI: http://dx.doi.org/10.7554/eLife.14749.024 [file elife-14749-supp4.xlsx]

## Sheet: Supplementary File 4
		M18 N-strep										M18 C-strep
Peptide Mapping	M18 canonical numbering, start residue #	m/z	z	error (ppm)	Peptide	Protein Mods	Missed Cleavages	Fraction	Retention Time	Score	Expect	m/z	z	error (ppm)	Peptide	Protein Mods	Missed Cleavages	Fraction	Retention Time	Score	Expect
canonical M18	15	974.17	3	13	VVRAPVVPVDMPSDGSAAAEPVGGNNSTAR		1	F20120413-02_ITMSms2cid	31.668	35	8.2e-08	974.16	3	2.5	VVRAPVVPVDMPSDGSAAAEPVGGNNSTAR		1	F20120607-18_ITMSms2cid	32.097	39.7	6.7e-09
canonical M18	15	979.492	3	2.4	VVRAPVVPVDM(Oxidation)PSDGSAAAEPVGGNNSTAR	Oxidation@25	1	F20120413-02_ITMSms2cid	28.148	25.1	2.7e-06	979.5	3	11	VVRAPVVPVDM(Oxidation)PSDGSAAAEPVGGNNSTAR	Oxidation@25	1	F20120607-18_ITMSms2cid	32.241	43.5	1.5e-09
canonical M18	15											1000.82	3	7	VVRAPVVPVDMPS(Phospho)DGSAAAEPVGGNNSTAR	Phospho@27|30	1	F20120607-18_ITMSms2cid	33.853	42.6	8.2e-10
canonical M18	18	1283.63	2	15	APVVPVDMPSDGSAAAEPVGGNNSTAR		0	F20120413-02_ITMSms2cid	31.726	56.6	1.1e-12	1283.63	2	13	APVVPVDMPSDGSAAAEPVGGNNSTAR		0	F20120607-18_ITMSms2cid	32.235	56.3	3.1e-11
canonical M18	57											1505.77	3	16	THTQQQQQQQQEQQQVPTVSVVTTATTATVFDSSAATGWIR		0	F20120607-18_ITMSms2cid	45.313	38.1	1.2e-08
canonical M18	265											654.83	2	-1.2	ETETPPERPPR		0	F20120607-18_ITMSms2cid	16.056	15.9	7.3e-05
canonical M18	300	743.72	3	-5.7	KKAASNNNLLNGGPVETTTGSR		2	F20120413-02_ITMSms2cid	22.141	25.7	1.4e-05	743.72	3	-5.7	KKAASNNNLLNGGPVETTTGSR		2	F20120607-18_ITMSms2cid	22.618	32.1	2.8e-06
canonical M18	301	701.03	3	5.8	KAASNNNLLNGGPVETTTGSR		1	F20120413-02_ITMSms2cid	24.558	36.4	9.8e-08	1051.04	2	4.5	KAASNNNLLNGGPVETTTGSR		1	F20120607-18_ITMSms2cid	25.166	39.1	2.5e-08
canonical M18	301	753.07	3	14	KAASNNNLLNGGPVETTTGSRR		2	F20120413-02_ITMSms2cid	22.248	19.7	0.00044
canonical M18	302	987	2	12	AASNNNLLNGGPVETTTGSR		0	F20120413-02_ITMSms2cid	27.549	28.4	5.8e-07	987	2	12	AASNNNLLNGGPVETTTGSR		0	F20120607-18_ITMSms2cid	27.964	34	4.9e-08
canonical M18	331	897.416	2	-0.95	Q(Gln->pyro-Glu)KAASAASSSSSASSSGPSR	Gln->pyro-Glu@331	1	F20120413-02_ITMSms2cid	13.894	41.1	3.7e-12	897.419	2	2.6	Q(Gln->pyro-Glu)KAASAASSSSSASSSGPSR	Gln->pyro-Glu@331	1	F20120607-18_ITMSms2cid	14.073	40.2	2.6e-11
canonical M18	433	1018.46	3	15	AGMSHSSVGGGGGEDGSC(Carbamidomethyl)DNLFLGSPISSDAK		0	F20120413-02_ITMSms2cid	33.364	32.9	1.1e-07	1018.46	3	15	AGMSHSSVGGGGGEDGSC(Carbamidomethyl)DNLFLGSPISSDAK		0	F20120413-03_ITMSms2cid	33.554	34.5	4.2e-08
canonical M18	433	1023.78	3	3.1	AGM(Oxidation)SHSSVGGGGGEDGSC(Carbamidomethyl)DNLFLGSPISSDAK	Oxidation@435	0	F20120413-02_ITMSms2cid	33.509	29.8	3.7e-07	1023.78	3	-0.35	AGM(Oxidation)SHSSVGGGGGEDGSC(Carbamidomethyl)DNLFLGSPISSDAK	Oxidation@435	0	F20120607-18_ITMSms2cid	33.505	35.9	6.2e-08
canonical M18	433											1045.1	3	-0.45	AGMSHSSVGGGGGEDGSC(Carbamidomethyl)DNLFLGS(Phospho)PISSDAK	Phospho@457=8	0	F20120607-18_ITMSms2cid	34.606	32.1	9.6e-07
canonical M18	433	1045.1	3	-0.64	AGMSHSSVGGGGGEDGSC(Carbamidomethyl)DNLFLGS(Phospho)PISSDAK	Phospho@457=16	0	F20120413-02_ITMSms2cid	34.115	26.3	2.7e-06
canonical M18	465											1382.68	3	6.7	TNVSFSSSPLLSLLLDSVIDSGTFDDSVVGESGTAGEDATR		0	F20120607-18_ITMSms2cid	55.154	36.6	7.5e-08
canonical M18	465											1492.07	3	13	TNVSFSSSPLLSLLLDSVIDSGTFDDSVVGESGTAGEDATRDGR		1	F20120607-18_ITMSms2cid	55.036	49	2.8e-11
canonical M18	506											1051.77	4	11	DGRGGGGGGNVGLGGDDNTNEAPPLLGGVAGEVVGVESEPSGSALR		1	F20120607-18_ITMSms2cid	43.263	38.2	1.2e-05
canonical M18	509	1292.65	3	18	GGGGGGNVGLGGDDNTNEAPPLLGGVAGEVVGVESEPSGSALR		0	F20120413-02_ITMSms2cid	43.622	28.3	1.7e-06	1292.65	3	18	GGGGGGNVGLGGDDNTNEAPPLLGGVAGEVVGVESEPSGSALR		0	F20120413-03_ITMSms2cid	43.663	29.9	8.8e-07
canonical M18	552	1237.08	2	9.2	VVGGDDAPSLVPSSGPFEESGGC(Carbamidomethyl)PR		0	F20120413-02_ITMSms2cid	35.123	26.7	2.6e-06	1237.07	2	0.46	VVGGDDAPSLVPSSGPFEESGGC(Carbamidomethyl)PR		0	F20120607-18_ITMSms2cid	35.595	34.7	2.3e-07
canonical M18	577											620.62	3	-0.56	SRSSTIASDSTTTDSESK		1	F20120607-18_ITMSms2cid	14.085	31.5	1.2e-06
canonical M18	577											597.293	4	0.54	SRSSTIASDSTTTDSESKWALR		2	F20120607-18_ITMSms2cid	25.451	31.4	3.2e-05
canonical M18	577	970.421	2	11	S(Phospho)RSSTIASDSTTTDSESK	Phospho@577|579|580|581	1	F20120413-02_ITMSms2cid	15.892	16.2	0.00069
canonical M18	579	808.86	2	-0.38	SSTIASDSTTTDSESK		0	F20120413-02_ITMSms2cid	15.26	33.3	1.4e-08	808.863	2	3.5	SSTIASDSTTTDSESK		0	F20120607-18_ITMSms2cid	15.368	29.8	6e-07
canonical M18	579	1072.02	2	13	SSTIASDSTTTDSESKWALR		1	F20120413-02_ITMSms2cid	27.356	31.3	7.8e-08	1072.02	2	8.3	SSTIASDSTTTDSESKWALR		1	F20120607-18_ITMSms2cid	27.826	43.2	1.1e-09
canonical M18	579											1111.99	2	-1.2	SSTIASDSTTTDS(Phospho)ESKWALR	Phospho@591=12	1	F20120607-18_ITMSms2cid	28.822	29.1	9.6e-07
canonical M18	579											1112	2	5.1	SSTIASDSTTT(Phospho)DSESKWALR	Phospho@589|591	1	F20120607-18_ITMSms2cid	28.854	25	1.9e-05
canonical M18	579	1111.99	2	-3.8	SSTIASDS(Phospho)TTTDSESKWALR	Phospho@586|587|588|589|590	1	F20120413-02_ITMSms2cid	28.431	23.2	2.1e-05
canonical M18	599	771.314	2	2.2	SC(Carbamidomethyl)GSFEGEPSNDQK		0	F20120413-02_ITMSms2cid	17.952	24.3	5.6e-06	771.31	2	-3	SC(Carbamidomethyl)GSFEGEPSNDQK		0	F20120607-18_ITMSms2cid	18.323	35.8	4.1e-08
canonical M18	599											566.578	3	0.27	SC(Carbamidomethyl)GSFEGEPSNDQKR		1	F20120413-03_ITMSms2cid	16.046	22.9	3.4e-06
canonical M18	599											560.756	4	0.77	SC(Carbamidomethyl)GSFEGEPSNDQKRSGIER		2	F20120607-18_ITMSms2cid	18.77	27	0.00016
canonical M18	624	539.95	3	0.68	VGFRPIGATPSDASSR		0	F20120413-02_ITMSms2cid	24.741	29.3	2.1e-06	809.423	2	3.3	VGFRPIGATPSDASSR		0	F20120413-03_ITMSms2cid	24.774	31.6	2.8e-08
canonical M18	624	583.55	4	4	VGFRPIGATPSDASSRETTPER		1	F20120413-02_ITMSms2cid	24.112	32.2	2.1e-05	1166.1	2	13	VGFRPIGATPSDASSRETTPER		1	F20120607-18_ITMSms2cid	24.761	19.6	0.0001
canonical M18	624	642.566	4	1.9	VGFRPIGATPSDASSRET(Phospho)TPERR	Phospho@637|638|641|642	2	F20120413-02_ITMSms2cid	22.988	34.5	1.5e-06	642.57	4	8.6	VGFRPIGATPSDASSRET(Phospho)TPERR	Phospho@637|638|641|642	2	F20120413-03_ITMSms2cid	23.032	37.8	6.3e-06
canonical M18	624											622.572	4	-1.8	VGFRPIGATPSDASSRETTPERR		2	F20120607-18_ITMSms2cid	22.853	40.7	1.9e-06
canonical M18	624											603.542	4	5.3	VGFRPIGATPSDASSRET(Phospho)TPER	Phospho@637|638|641|642	1	F20120413-03_ITMSms2cid	25.103	30.9	7e-05
canonical M18	624											556.88	5	4.4	VGFRPIGATPSDASSRET(Phospho)TPERRGR	Phospho@637|638|641|642	3	F20120607-18_ITMSms2cid	22.334	28.2	0.00054
canonical M18	624											642.57	4	8.6	VGFRPIGATPSDASSRETT(Phospho)PERR	Phospho@638|641|642	2	F20120607-18_ITMSms2cid	23.683	33.3	1.3e-05
canonical M18	624											695.844	4	-1.9	VGFRPIGATPSDASSRETT(Phospho)PERRGR	Phospho@641|642	3	F20120607-18_ITMSms2cid	22.34	34	6.3e-05
canonical M18	624	603.539	4	-0.55	VGFRPIGATPSDASSRETT(Phospho)PER	Phospho@637|638|641|642	1	F20120413-02_ITMSms2cid	25.065	29.8	0.00014
canonical M18	650											882.923	2	-5.3	SRLVDSREPSSSDSSR		2	F20120607-18_ITMSms2cid	14.638	24.6	7.4e-06
canonical M18	652	756.85	4	4.2	LVDSREPSSS(Phospho)DSSRERPADDTANIPSR	Phospho@659|660|662	2	F20120413-02_ITMSms2cid	20.487	26.7	0.00013	756.84	4	-9	LVDSREPSSS(Phospho)DSSRERPADDTANIPSR	Phospho@659|660|661|663	2	F20120607-18_ITMSms2cid	21.013	27.7	0.00022
canonical M18	652	761.361	2	0.51	LVDSREPSSSDSSR		1	F20120413-02_ITMSms2cid	13.774	20.2	3.2e-05	507.91	3	0.98	LVDSREPSSSDSSR		1	F20120413-03_ITMSms2cid	13.673	29.1	9.5e-07
canonical M18	652											756.848	4	1	LVDSREPSSSDS(Phospho)SRERPADDTANIPSR	Phospho@661|663|664	2	F20120413-03_ITMSms2cid	20.47	22.4	0.00052
canonical M18	652											982.14	3	2.2	LVDSREPSSSDSSRERPADDTANIPSR		2	F20120607-18_ITMSms2cid	20.049	17.2	0.00039
canonical M18	666	700.335	4	2.6	ERPADDTANIPSRGGPGGSSATEMPATR		1	F20120413-02_ITMSms2cid	22.484	33.5	2.2e-05	933.44	3	-2.4	ERPADDTANIPSRGGPGGSSATEMPATR		1	F20120413-03_ITMSms2cid	22.505	26.5	2.9e-06
canonical M18	666	704.335	4	4.5	ERPADDTANIPSRGGPGGSSATEM(Oxidation)PATR	Oxidation@689	1	F20120413-02_ITMSms2cid	22.701	24.4	0.00031	704.327	4	-7	ERPADDTANIPSRGGPGGSSATEM(Oxidation)PATR	Oxidation@689	1	F20120413-03_ITMSms2cid	22.554	29.6	3.2e-05
canonical M18	666	721.356	2	1.5	ERPADDTANIPSR		0	F20120413-02_ITMSms2cid	17.993	28.3	2.8e-06	721.354	2	-2.3	ERPADDTANIPSR		0	F20120413-03_ITMSms2cid	17.975	26.7	2.4e-06
canonical M18	679	688.317	2	-0.68	GGPGGSSATEMPATR		0	F20120413-02_ITMSms2cid	18.976	36.1	1e-08	688.317	2	-0.53	GGPGGSSATEMPATR		0	F20120413-03_ITMSms2cid	18.955	34.8	5.3e-09
canonical M18	679	696.314	2	-0.89	GGPGGSSATEM(Oxidation)PATR	Oxidation@689	0	F20120413-02_ITMSms2cid	19.065	32.5	6.5e-08	696.316	2	1.3	GGPGGSSATEM(Oxidation)PATR	Oxidation@689	0	F20120413-03_ITMSms2cid	19.077	33.2	1e-08
canonical M18	704	678.08	4	2.2	SDSTSRSPTNQTSTTTTPSSSPTPKR		2	F20120413-02_ITMSms2cid	15.402	27.5	4.9e-05	903.776	3	7.4	SDSTSRSPTNQTSTTTTPSSSPTPKR		2	F20120607-18_ITMSms2cid	15.672	27.3	1.5e-06
canonical M18	704	851.74	3	5.6	SDSTSRSPTNQTSTTTTPSSSPTPK		1	F20120413-02_ITMSms2cid	16.591	19.9	6e-05	1277.12	2	15	SDSTSRSPTNQTSTTTTPSSSPTPK		1	F20120607-18_ITMSms2cid	16.929	31.6	1.3e-06
canonical M18	704											905.048	3	2.7	S(Phospho)DSTSRSPTNQTSTTTTPSS(Phospho)SPTPK		1	F20120413-03_ITMSms2cid	17.503	16	0.00075
canonical M18	704											718.06	4	-2.3	SDSTSRSPT(Phospho)NQTSTTTTPSS(Phospho)SPTPKR		2	F20120413-03_ITMSms2cid	16.214	29.5	5.2e-06
canonical M18	704											878.391	3	0.62	SDSTSRSPTNQTSTTTTPSSS(Phospho)PTPK	Phospho@720|722|723|724|726	1	F20120413-03_ITMSms2cid	17.129	18	0.00077
canonical M18	704											905.051	3	4.9	S(Phospho)DSTSRSPTNQTSTTTTPS(Phospho)SSPTPK		1	F20120607-18_ITMSms2cid	17.479	21.1	0.00011
canonical M18	704											957.08	3	0.21	SDSTSRS(Phospho)PTNQTSTTTTPSSSPT(Phospho)PKR		2	F20120607-18_ITMSms2cid	16.326	21.4	5.2e-05
canonical M18	704											1317.08	2	-3.2	SDSTSRS(Phospho)PTNQTSTTTTPSSSPTPK	Phospho@710|712	1	F20120607-18_ITMSms2cid	17.568	22.3	6.3e-06
canonical M18	704											718.066	4	6.3	SDSTSRSPT(Phospho)NQTSTTTTPSSSPT(Phospho)PKR		2	F20120607-18_ITMSms2cid	16.48	32.4	1e-05
canonical M18	704											957.082	3	2.8	SDSTSRSPTNQT(Phospho)STTTTPSS(Phospho)SPTPKR		2	F20120607-18_ITMSms2cid	16.32	20.8	4.6e-05
canonical M18	704											930.42	3	-4.7	SDSTSRSPTNQTSTTTTPS(Phospho)SSPTPKR	Phospho@722|723|724|726	2	F20120607-18_ITMSms2cid	16.044	20.4	0.00052
canonical M18	704	698.069	4	-1.1	SDSTSRSPTNQTS(Phospho)TTTTPSSSPTPKR	Phospho@715|716|719|720|722|723	2	F20120413-02_ITMSms2cid	15.82	25.5	0.00024
canonical M18	704	905.04	3	-6.7	SDSTSRSPTNQT(Phospho)STTTTPS(Phospho)SSPTPK		1	F20120413-02_ITMSms2cid	17.605	15.7	0.00044
canonical M18	704	957.08	3	0.21	SDS(Phospho)TSRSPTNQTSTTTT(Phospho)PSSSPTPKR		2	F20120413-02_ITMSms2cid	16.129	25.2	4.2e-07
canonical M18	710	719.33	3	-5.2	SPTNQTSTTTTPS(Phospho)SSPTPKR	Phospho@722|723|724	1	F20120413-02_ITMSms2cid	15.766	22.9	2.1e-05	719.331	3	-3.3	SPTNQTSTTTTPS(Phospho)SSPTPKR	Phospho@722|723|724	1	F20120607-18_ITMSms2cid	16.05	20.6	0.00031
canonical M18	710	960.462	2	-1.4	SPTNQTSTTTTPSSSPTPK		0	F20120413-02_ITMSms2cid	16.743	31.2	2.5e-08	960.464	2	0.97	SPTNQTSTTTTPSSSPTPK		0	F20120607-18_ITMSms2cid	17.019	34.6	4.6e-08
canonical M18	710	1000.45	2	3.3	SPTNQTSTTTTPSSS(Phospho)PTPK	Phospho@724=7	0	F20120413-02_ITMSms2cid	17.381	28.9	1.3e-07	1000.45	2	2.3	SPTNQTSTTTTPSSS(Phospho)PTPK	Phospho@722|724	0	F20120413-03_ITMSms2cid	17.394	24.6	9e-07
canonical M18	710	1038.51	2	-1.7	SPTNQTSTTTTPSSSPTPKR		1	F20120413-02_ITMSms2cid	15.305	24.4	2.9e-07	1038.52	2	3.5	SPTNQTSTTTTPSSSPTPKR		1	F20120607-18_ITMSms2cid	15.613	32.4	5.8e-08
canonical M18	710	1078.5	2	5.2	SPTNQTSTTTTPSSS(Phospho)PTPKR	Phospho@724=8	1	F20120413-02_ITMSms2cid	15.826	24.3	3.9e-07	1078.5	2	2.4	SPTNQTSTTTTPSSS(Phospho)PTPKR	Phospho@724=9	1	F20120413-03_ITMSms2cid	15.79	18.9	3.4e-06
canonical M18	710											1078.5	2	2.8	SPTNQTSTT(Phospho)TTPSSSPTPKR	Phospho@718=7	1	F20120607-18_ITMSms2cid	16.114	18.8	5.7e-05
canonical M18	710	1000.45	2	3.6	SPTNQTSTTTTPSSSPT(Phospho)PK	Phospho@724|726	0	F20120413-02_ITMSms2cid	17.387	20.3	1.8e-05
canonical M18	734	652.357	3	10	RTTVTATC(Carbamidomethyl)DPIVPAPISR		1	F20120413-02_ITMSms2cid	28.792	27.6	3.3e-07	652.357	3	10	RTTVTATC(Carbamidomethyl)DPIVPAPISR		1	F20120413-03_ITMSms2cid	28.785	22.8	4.6e-05
canonical M18	734											528.541	4	2.3	RTTVTATC(Carbamidomethyl)DPIVPAPISRR		2	F20120607-18_ITMSms2cid	26.955	34.5	1.6e-05
canonical M18	735	899.98	2	8.9	TTVTATC(Carbamidomethyl)DPIVPAPISR		0	F20120413-02_ITMSms2cid	32.066	39	1e-08	899.982	2	11	TTVTATC(Carbamidomethyl)DPIVPAPISR		0	F20120607-18_ITMSms2cid	32.505	39	2.5e-09
canonical M18	752	780.71	3	-2.1	RRQS(Phospho)LDGRPSAATFPESSAAR	Phospho@755=15	2	F20120413-02_ITMSms2cid	21.617	18.8	0.00016	585.79	4	7.6	RRQS(Phospho)LDGRPSAATFPESSAAR	Phospho@755=21	2	F20120413-03_ITMSms2cid	21.626	32	9.5e-06
canonical M18	752											1130.59	2	7.3	RRQSLDGRPSAATFPESSAAR		2	F20120607-18_ITMSms2cid	21.09	16.6	0.00028
canonical M18	753	702.02	3	-3.6	RQSLDGRPSAATFPESSAAR		1	F20120413-02_ITMSms2cid	22.193	22.2	3.6e-05	702.03	3	11	RQSLDGRPSAATFPESSAAR		1	F20120607-18_ITMSms2cid	22.79	31.2	2.8e-07
canonical M18	753	728.68	3	2.8	RQS(Phospho)LDGRPSAATFPESSAAR	Phospho@755=25	1	F20120413-02_ITMSms2cid	23.769	22.5	0.00012	728.68	3	2.2	RQS(Phospho)LDGRPSAATFPESSAAR	Phospho@755=29	1	F20120607-18_ITMSms2cid	24.312	27.3	1.4e-05
canonical M18	754	965.97	2	3.8	Q(Gln->pyro-Glu)SLDGRPSAATFPESSAAR	Gln->pyro-Glu@754	0	F20120413-02_ITMSms2cid	28.892	27.1	3.9e-07	965.977	2	11	Q(Gln->pyro-Glu)SLDGRPSAATFPESSAAR	Gln->pyro-Glu@754	0	F20120607-18_ITMSms2cid	29.318	26.9	4.5e-06
canonical M18	754											649.99	3	1.8	QSLDGRPSAATFPESSAAR		0	F20120413-03_ITMSms2cid	25.936	21.1	2.6e-05
canonical M18	773	526.962	3	1.2	LGGNPRPVENGVITR		0	F20120413-02_ITMSms2cid	22.063	34.9	2.6e-08	526.961	3	-2	LGGNPRPVENGVITR		0	F20120413-03_ITMSms2cid	22.049	29	4.7e-07
canonical M18	793	440.731	4	1.5	DGHPLSKPLHT(Phospho)PPRK	Phospho@803=24	1	F20120413-02_ITMSms2cid	15.703	25.9	4.3e-05	440.731	4	0.59	DGHPLSKPLHT(Phospho)PPRK	Phospho@803=25	1	F20120413-03_ITMSms2cid	15.731	26.1	8.6e-05
canonical M18	793	544.606	3	-1.4	DGHPLSKPLHT(Phospho)PPR	Phospho@803=18	0	F20120413-02_ITMSms2cid	18.412	19.8	0.00015	816.406	2	-0.27	DGHPLSKPLHT(Phospho)PPR	Phospho@803=15	0	F20120607-18_ITMSms2cid	18.818	27.5	4.8e-07
canonical M18	793	776.42	2	-4.1	DGHPLSKPLHTPPR		0	F20120413-02_ITMSms2cid	16.549	32	2.8e-08	776.426	2	3.3	DGHPLSKPLHTPPR		0	F20120607-18_ITMSms2cid	17.025	37.1	3.3e-09
canonical M18	809	729.57	4	9.7	KPPRS(Phospho)PEAQQQSDDDGHGDGATDDRR	Phospho@813=14	2	F20120413-02_ITMSms2cid	12.43	26.7	2.9e-05
canonical M18	813											686.696	5	3.3	SPEAQQQSDDDGHGDGATDDRRSSSDSGADLPR		2	F20120607-18_ITMSms2cid	17.772	26.4	0.00033
canonical M18	835	546.253	2	1.3	SSSDSGADLPR		0	F20120413-02_ITMSms2cid	17.472	40.3	8.5e-07	546.253	2	2.4	SSSDSGADLPR		0	F20120607-18_ITMSms2cid	17.67	39.9	4.2e-07
canonical M18	853	488.751	2	-0.45	ISVDEGTQK		0	F20120413-02_ITMSms2cid	16.638	22.3	1.4e-05	488.751	2	-0.044	ISVDEGTQK		0	F20120413-03_ITMSms2cid	16.607	28.9	1e-05
canonical M18	875	638.614	3	-2.2	AKS(Phospho)PAAM(Oxidation)TAEDEPKDTR	Phospho@877=18;Oxidation@881	2	F20120413-02_ITMSms2cid	17.7	19.2	0.00027	957.42	2	1.1	AKS(Phospho)PAAM(Oxidation)TAEDEPKDTR	Phospho@877=7;Oxidation@881	2	F20120413-03_ITMSms2cid	17.669	21.5	2.1e-05
canonical M18	875	644.57	4	0.48	AKSPAAM(Oxidation)TAEDEPKDTRGPGFVQR	Oxidation@881	3	F20120413-02_ITMSms2cid	22.154	24.4	0.00067	859.09	3	-0.57	AKSPAAM(Oxidation)TAEDEPKDTRGPGFVQR	Oxidation@881	3	F20120607-18_ITMSms2cid	22.625	27.1	2e-05
canonical M18	875	660.57	4	11	AKS(Phospho)PAAMTAEDEPKDTRGPGFVQR	Phospho@877=24	3	F20120413-02_ITMSms2cid	22.976	29.8	1.1e-05	880.42	3	6.5	AKS(Phospho)PAAMTAEDEPKDTRGPGFVQR	Phospho@877=9	3	F20120413-03_ITMSms2cid	22.954	27.9	7.5e-07
canonical M18	875	853.76	3	1.3	AKSPAAMTAEDEPKDTRGPGFVQR		3	F20120413-02_ITMSms2cid	22.051	26.1	2.4e-06	853.765	3	6.9	AKSPAAMTAEDEPKDTRGPGFVQR		3	F20120607-18_ITMSms2cid	22.515	37.2	3e-07
canonical M18	875	909.439	2	0.29	AKSPAAMTAEDEPKDTR		2	F20120413-02_ITMSms2cid	16.809	41.7	9.4e-10	909.44	2	1.6	AKSPAAMTAEDEPKDTR		2	F20120413-03_ITMSms2cid	16.821	34.3	2.3e-08
canonical M18	875	949.43	2	8.7	AKS(Phospho)PAAMTAEDEPKDTR	Phospho@877=19	2	F20120413-02_ITMSms2cid	17.635	25	1.5e-06	949.42	2	-1.8	AKS(Phospho)PAAMTAEDEPKDTR	Phospho@877=11	2	F20120413-03_ITMSms2cid	17.579	26.7	1.1e-06
canonical M18	875											885.744	3	-2.2	AKS(Phospho)PAAM(Oxidation)TAEDEPKDTRGPGFVQR	Phospho@877=14;Oxidation@881	3	F20120607-18_ITMSms2cid	21.222	24.4	4.1e-05
canonical M18	875											763.334	2	0.47	AKS(Phospho)PAAMTAEDEPK	Phospho@877=31	1	F20120607-18_ITMSms2cid	19.099	27.1	4.6e-07
canonical M18	877	787.38	3	-1.9	SPAAMTAEDEPKDTRGPGFVQR		2	F20120413-02_ITMSms2cid	23.411	29.6	4.9e-07	787.38	3	-1.9	SPAAMTAEDEPKDTRGPGFVQR		2	F20120413-03_ITMSms2cid	23.429	30.9	8.1e-07
canonical M18	877	809.872	2	-0.74	SPAAMTAEDEPKDTR		1	F20120413-02_ITMSms2cid	17.8	32.8	1.9e-07	809.874	2	1.9	SPAAMTAEDEPKDTR		1	F20120607-18_ITMSms2cid	18.223	37.4	3.3e-08
canonical M18	892	380.709	2	1.7	GPGFVQR		0	F20120413-02_ITMSms2cid	18.304	22.6	4.7e-05	380.709	2	0.89	GPGFVQR		0	F20120413-03_ITMSms2cid	18.294	22.9	4.6e-05
canonical M18	910	1135.97	3	7.1	EAAKRPLLPPSPLRPSTPQQQLVNPNNSLSR		1	F20120413-02_ITMSms2cid	30.598	16.9	6e-05	852.23	4	7.9	EAAKRPLLPPSPLRPSTPQQQLVNPNNSLSR		1	F20120607-18_ITMSms2cid	31.384	39.2	1.4e-05
canonical M18	910											872.22	4	5.9	EAAKRPLLPPS(Phospho)PLRPSTPQQQLVNPNNSLSR	Phospho@920|925|926	1	F20120413-03_ITMSms2cid	32.084	30.2	0.00016
canonical M18	910											872.22	4	6.2	EAAKRPLLPPSPLRPS(Phospho)TPQQQLVNPNNSLSR	Phospho@920|925|926	1	F20120607-18_ITMSms2cid	33.213	31.1	0.00053
canonical M18	914	1002.9	3	11	RPLLPPSPLRPSTPQQQLVNPNNSLSR		0	F20120413-02_ITMSms2cid	32.199	29.2	1.5e-07	1002.9	3	8.6	RPLLPPSPLRPSTPQQQLVNPNNSLSR		0	F20120607-18_ITMSms2cid	33.088	34.5	5.5e-08
canonical M18	914											1029.55	3	3.1	RPLLPPS(Phospho)PLRPSTPQQQLVNPNNSLSR	Phospho@920=20	0	F20120413-03_ITMSms2cid	34.387	21.3	6.9e-05
canonical M18	989	1120.52	2	8.6	GPGDEDDPLGDAVVPDGMTGVAR		0	F20120413-02_ITMSms2cid	37.576	40.4	1e-08	1120.52	2	8.6	GPGDEDDPLGDAVVPDGMTGVAR		0	F20120607-18_ITMSms2cid	38.065	36.8	6.6e-09
Strep Tag	N/A	916.9	2	-1.1	GGGSGGGSGGGSWSHPQFEK		0	F20120413-02_ITMSms2cid	22.837	35.3	7.1e-08	916.905	2	4.5	GGGSGGGSGGGSWSHPQFEK		0	F20120413-03_ITMSms2cid	22.984	36.4	1.8e-09
N-term Strep Tag	N/A	616.286	2	7.4	Acetyl-MWSHPQFEK		0	F20120413-02_ITMSms2cid	32.487	33.9	1.1e-07
N-term Strep Tag	N/A	624.281	2	2.4	Acetyl-M(Oxidation)WSHPQFEK		0	F20120413-02_ITMSms2cid	29.087	33.2	3.8e-07
